# Supplementary material for: Effect of Essential Oils on Growth Inhibition, Biofilm Formation and Membrane Integrity of Escherichia coli and Staphylococcus aureus
Source: Antibiotics (Basel). 2021 Nov 30;10(12):1474. doi: 10.3390/antibiotics10121474 (PMC8698458; doi:10.3390/antibiotics10121474)
Supplement: Supplementary file 1 [file antibiotics-10-01474-s001.zip]

Archive with 1 entries (1 files):
- antibiotics-1432878-supplementary.pdf
